# Supplementary material for: Mid-Infrared Photons Alleviate Tinnitus by Activating the KCNQ2 Channel in the Auditory Cortex
Source: Research (Wash D C). 2024 Sep 18;7:0479. doi: 10.34133/research.0479 (PMC11408936; doi:10.34133/research.0479)
Supplement: Supplementary 1 — Figs. S1 to S9 [file research.0479.f1.zip]

Archive with 10 entries (10 files):
- Figure S1.jpg
- Figure S2.jpg
- Figure S3.jpg
- Figure S4.jpg
- Figure S5.jpg
- Figure S6.jpg
- Figure S7.jpg
- Figure S8.jpg
- Figure S9.jpg
- supplementary material.docx
